# Supplementary material for: Disc Displacement of the Temporomandibular Joint and Facial Asymmetry in Children and Adolescents: A Systematic Review and Meta-Analysis
Source: Children (Basel). 2022 Aug 27;9(9):1297. doi: 10.3390/children9091297 (PMC9497886; doi:10.3390/children9091297)
Supplement: Supplementary file 1 [file children-09-01297-s001.zip]

Archive with 1 entries (1 files):
- children-1860410-supplementary.pdf
